# Supplementary material for: Screening of Breast Cancer from Sweat Samples Analyzed by 2-Dimensional Gas Chromatography-Mass Spectrometry: A Preliminary Study
Source: Cancers (Basel). 2023 May 26;15(11):2939. doi: 10.3390/cancers15112939 (PMC10252040; doi:10.3390/cancers15112939)
Supplement: Supplementary file 1 [file cancers-15-02939-s001.zip]

Archive with 2 entries (2 files):
- cancers-2370162-supplementary figures.pdf
- cancers-2370162-supplementary_tables.xlsx
