# Supplementary material for: Screening of Breast Cancer from Sweat Samples Analyzed by 2-Dimensional Gas Chromatography-Mass Spectrometry: A Preliminary Study
Source: Cancers (Basel). 2023 May 26;15(11):2939. doi: 10.3390/cancers15112939 (PMC10252040; doi:10.3390/cancers15112939)
Supplement: Supplementary file 1 [file cancers-15-02939-s001.zip › cancers-2370162-supplementary_tables.xlsx]

## Sheet: Supplementary Table S1
			Column 1
				Sweat samples before surgery		Sweat samples after surgery
			Body part sweat collection	Hands	Breast	Hands	Breast
			Subjects	6	6	4	5
			Number of samples	18	22	15	15
			Column 2
				Sweat samples before surgery		Sweat samples after surgery
			Body part sweat collection	Hands	Breast	Hands	Breast
			Subjects	15	14	9	7
			Number of samples	56	48	28	26
			Supplementary Table 1 - Collected sweat samples from breast cancer patients on the hand and breast area divided by the respective GC column.

## Sheet: Supplementary Table S2
	Dataset	Proportion of patients after surgery in the training set	Proportion of patients after surgery in the training set after rebalancing.	Proportion of patients after srugery in the testing set
	Hand dataset (column 2)	17/50 (34%)	33/66 (50%)	11/34 (32%)
	Breast dataset (column 2)	15/44 (34%)	29/58 (50%)	11/30 (36%)
	Supplementary Table 2 – Proportion of samples of patients after surgery for the hand and breast data within the training test (before and after SMOTE recalibration) and test set (without rebalancing).

## Sheet: Supplementary Table S3
	Supplementary Table 3 - The register of models and their parameters tested within the TPOT pipeline.
	"sklearn.neural_network.MLPClassifier": {
	"hidden_layer_sizes": [(5,), (10,), (30,), (100,), (300,)],
	"activation": ["identity", "logistic", "tanh", "relu"],
	"solver": ["adam"],
	"alpha": [0.0001, 0.001, 0.01, 0.1, 1, 10],
	"batch_size": ["auto"],
	"learning_rate_init": [0.001],
	"max_iter": [300],
	"shuffle": [True],
	"random_state": [None],
	"tol": [1e-4],
	"verbose": [False],
	"warm_start": [False],
	"early_stopping": [False],
	"beta_1": [0.9],
	"beta_2": [0.999],
	"epsilon": [1e-8],
	"n_iter_no_change": [10],
	"sklearn.naive_bayes.GaussianNB": {},
	"sklearn.naive_bayes.BernoulliNB": {
	"alpha": [1e-3, 1e-2, 1e-1, 1.0, 10.0, 100.0],
	"fit_prior": [True, False],
	},
	"sklearn.naive_bayes.MultinomialNB": {
	"alpha": [1e-3, 1e-2, 1e-1, 1.0, 10.0, 100.0],
	"fit_prior": [True, False],
	},
	"sklearn.tree.DecisionTreeClassifier": {
	"criterion": ["gini", "entropy"],
	"max_depth": range(1, 11),
	"min_samples_split": range(2, 21),
	"min_samples_leaf": range(1, 21),
	},
	"sklearn.ensemble.ExtraTreesClassifier": {
	"n_estimators": [100],
	"criterion": ["gini", "entropy"],
	"max_features": np.arange(0.05, 1.01, 0.05),
	"min_samples_split": range(2, 21),
	"min_samples_leaf": range(1, 21),
	"bootstrap": [True, False],
	},
	"sklearn.ensemble.RandomForestClassifier": {
	"n_estimators": [100],
	"criterion": ["gini", "entropy"],
	"max_features": np.arange(0.05, 1.01, 0.05),
	"min_samples_split": range(2, 21),
	"min_samples_leaf": range(1, 21),
	"bootstrap": [True, False],
	},
	"sklearn.ensemble.GradientBoostingClassifier": {
	"n_estimators": [100],
	"learning_rate": [1e-3, 1e-2, 1e-1, 0.5, 1.0],
	"max_depth": range(1, 11),
	"min_samples_split": range(2, 21),
	"min_samples_leaf": range(1, 21),
	"subsample": np.arange(0.05, 1.01, 0.05),
	"max_features": np.arange(0.05, 1.01, 0.05),
	},
	"sklearn.neighbors.KNeighborsClassifier": {
	"n_neighbors": range(3, 101),
	"weights": ["uniform", "distance"],
	"p": [1, 2],
	},
	"sklearn.svm.LinearSVC": {
	"penalty": ["l1", "l2"],
	"loss": ["hinge", "squared_hinge"],
	"dual": [True, False],
	"tol": [1e-5, 1e-4, 1e-3, 1e-2, 1e-1],
	"C": [1e-4, 1e-3, 1e-2, 1e-1, 0.5, 1.0, 5.0, 10.0, 15.0, 20.0, 25.0],
	},
	"sklearn.linear_model.LogisticRegression": {
	"penalty": ["l1", "l2"],
	"C": [1e-4, 1e-3, 1e-2, 3e-2, 1e-1, 0.3, 0.5, 1.0, 5.0, 10.0, 15.0, 20.0, 25.0],
	"dual": [False],
	"solver": ["liblinear"],
	},
	"xgboost.XGBClassifier": {
	"n_estimators": [100],
	"max_depth": range(1, 11),
	"learning_rate": [1e-3, 1e-2, 1e-1, 0.5, 1.0],
	"subsample": np.arange(0.05, 1.01, 0.05),
	"min_child_weight": range(1, 21),
	"reg_alpha": [0, 1e-4, 1e-3, 1e-2, 1e-1, 1, 10, 100],
	"reg_lambda": [0, 1e-4, 1e-3, 1e-2, 1e-1, 1, 10, 100],
	},
	"lightgbm.LGBMClassifier": {
	"learning_rate": [1e-3, 1e-2, 1e-1, 0.5, 1.0],
	"n_estimators": [100],
	"subsample": np.arange(0.05, 1.01, 0.05),
	"reg_alpha": [0, 1e-4, 1e-3, 1e-2, 1e-1, 1, 10, 100],
	"reg_lambda": [0, 1e-4, 1e-3, 1e-2, 1e-1, 1, 10, 100],
	},
	"sklearn.linear_model.SGDClassifier": {
	"loss": ["LOG", "hinge", "modified_huber", "squared_hinge", "perceptron"],
	"penalty": ["elasticnet"],
	"alpha": [0.0, 0.01, 0.001],
	"learning_rate": ["invscaling", "constant"],
	"fit_intercept": [True, False],
	"l1_ratio": [0.25, 0.0, 1.0, 0.75, 0.5],
	"eta0": [0.1, 1.0, 0.01],
	"power_t": [0.5, 0.0, 1.0, 0.1, 100.0, 10.0, 50.0],
	},

## Sheet: Supplementary Table S4
			Pre-vs Post-surgery status on breast VOCs	Pre-vs Post-surgery status on hand VOCs
			Column 1	Column 1
		F1-score	0.69	0.93
		Sensitivity	1	1
		Specificity	0.33	0.83
		Supplementary Table 4 - Evaluation of logistic regression performance on the breast and hand dataset employing GC column 1.

## Sheet: Supplementary Table S5
		Compounds commonly identified in hand area (GC colum 1 + GC column 2)
		Phenylethyl Alcohol
		2-Undecanol
		Benzyl alcohol
		D-Limonene
		2-Propyl-1-pentanol
		2-Hydroxy-3-acetyl-6-methyl-4-pyrone
		1-Octanol, 3,7-dimethyl-, (S)-
		1-Octene, 3-methyl-
		1-Decanol, 2-hexyl-
		Hexane, 2-methyl-
		Dibutyl adipate
		Sulfurous acid, decyl 2-ethylhexyl ester
		Ethanone, 2,2-dimethoxy-1,2-diphenyl-
		Styrene
		Stearic acid hydrazide
		d-Menthol
		Propanoic acid, 2-methyl-, 1-(1,1-dimethylethyl)-2-methyl-1,3-propanediyl ester
		Cyclohexane, methyl-
		Hexanoic acid
		2,2-Dimethyl-1,3-butanediol
		1,5-Hexadiene-3,4-diol, 2,5-dimethyl-
		12-Crown-4
		4-Methylnonanoic acid
		2(3H)-Furanone, dihydro-5-propyl-
		3-Decene, 2,2-dimethyl-, (E)-
		Quinoline, 1,2-dihydro-2,2,4-trimethyl-
		2,4,7,9-Tetramethyl-5-decyn-4,7-diol
		Hexadecanoic acid, methyl ester
		Tetrachloroethylene
		1,8-Nonadiene, 2,7-dimethyl-5-(1-methylethenyl)-
		Heptane
		Unidentified compound within NIST library
		Supplementary Table 5 – Compounds commonly identified in the hand area (between GC column 1 and GC column 2).

## Sheet: Supplementary Table S6
	Compounds commonly identified in breast area (GC colum 1 + GC column 2)
	Tridecanal
	2(5H)-Furanone, 3-methyl-
	Octadecane, 6-methyl-
	2,4,6-Octatriene, 2,6-dimethyl-, (E,Z)-
	3-Allyl-6-methoxyphenol
	Supplementary Table 6 – Compounds commonly identified in the breast area (between GC column 1 and GC column 2).

## Sheet: Supplementary Table S7
Compound_name	feature_importance_vals	rank_feature	before surgery	after surgery	max abs diff
Ethanol, 2-(2-butoxyethoxy)-, acetate	0.36953	1	0.333333	0.807692	0.474359
Cyclohexanone	0.311175	2	0.354167	0.846154	0.491987
n-Nonylcyclohexane	0.289292	3	0.5625	0.0384615	0.524038
l-Pantoyl lactone	0.233398	4	0.0416667	0.461538	0.419872
Benzaldehyde	0.227296	5	0.458333	0.961538	0.503205
2-Decanone	0.22377	6	0.25	0.807692	0.557692
Isobutyl acetate	0.218282	7	0.333333	0.538462	0.205128
1,2-Benzenedicarboxylic acid, bis(2-methylpropyl) ester	0.198918	8	0	0.538462	0.538462
Homosalate	0.187619	9	0	0.461538	0.461538
Dimexano	0.183391	10	0.8125	0.153846	0.658654
1-Pentanol	0.181917	11	0.458333	0.807692	0.349359
2-Octanone	0.179055	12	0.0625	0.461538	0.399038
Heptane, 1-chloro-	0.162114	13	0.125	0.423077	0.298077
2-Undecanone	0.156166	14	0.25	0.615385	0.365385
Isopropyl myristate	0.149937	15	0.0208333	0.5	0.479167
Tetrachloroethylene	0.146655	16	0.520833	0	0.520833
Butyrolactone	0.139058	17	0	0.346154	0.346154
Benzothiazole	0.136237	18	0.0208333	0.192308	0.171474
3,5-Heptadien-2-one, 6-methyl-, (E)-	0.135226	19	0.166667	0.346154	0.179487
Hexane, 1-chloro-	0.133267	20	0.479167	0.615385	0.136218
Propane, 2-ethoxy-2-methyl-	0.133163	21	0.729167	0.192308	0.536859
4-Methylnonanoic acid	0.128553	22	0.583333	0.153846	0.429487
Bicyclo[3.1.1]heptan-2-one, 6,6-dimethyl-, (1R)-	0.123641	23	0.0416667	0.384615	0.342949
10-Amino-10,11-dihydro-5-acetyldibenz[b,f]azepine	0.121997	24	0.958333	0.576923	0.38141
Nonane	0.115333	25	0.395833	0	0.395833
l-(+)-Ascorbic acid 2,6-dihexadecanoate	0.106814	26	0.625	0.884615	0.259615
Hydrazinecarbothioamide	0.0972151	27	0.875	0.346154	0.528846
Unidentified compound	0.0868621	28	0.666667	0.0769231	0.589744
2-Octene, 2-methyl-6-methylene-	0.0778294	29	0.104167	0.423077	0.31891
2-Furanmethanol, tetrahydro-5-methyl-	0.0770403	30	0	0.538462	0.538462
Propanoic acid, 2-methyl-, 3-methylbutyl ester	0.0757978	31	0.5	0.0769231	0.423077
Tridecanoic acid	0.0735061	32	0.270833	0.0384615	0.232372
Unidentified compound	0.0601623	33	0.895833	0.538462	0.357372
.alpha.-Methylstyrene	0.0589821	34	0.895833	0.5	0.395833
2(3H)-Furanone, 5-ethyldihydro-	0.0551893	35	0.0416667	0.576923	0.535256
Unidentified compound	0.0515116	36	0.895833	0.769231	0.126603
4-(t-Butyl)benzaldehyde	0.0453119	37	0.0625	0.307692	0.245192
2,5-Octanedione	0.0448417	38	0.770833	0.961538	0.190705
(-)-Carvone	0.0371407	39	0.8125	0.961538	0.149038
2(3H)-Furanone, 5-butyldihydro-	0.037007	40	0.0208333	0.346154	0.325321
Eicosane	0.0321253	41	0.9375	1	0.0625
Dichloroacetic acid, 2-ethylhexyl ester	0.0303941	42	0.895833	0.461538	0.434295
Butane, 2-azido-2,3,3-trimethyl-	0.0280819	43	0.75	0.153846	0.596154
L-.alpha.-Terpineol	0.0187995	44	0.895833	1	0.104167
Ethanone, 1-[4-(1,1-dimethylethyl)phenyl]-	0.0170376	45	0.9375	0.961538	0.0240385
Benzene, 1-ethyl-3-methyl-	0.0156613	46	0.979167	0.769231	0.209936
Dodecane, 1-methoxy-	0.0130958	47	0.895833	0.961538	0.0657051
Bicyclo[2.2.2]oct-7-en-2-one, 5-methylene-	0.0114898	48	0.916667	0.5	0.416667
Hexane, 2-methyl-	0.0105738	49	1	0.884615	0.115385
.alpha.-Pinene	0.0104595	50	0.9375	1	0.0625
Stearic acid hydrazide_1564	0.00993794	51	0.9375	0.961538	0.0240385
Pentadecane	0.00824233	52	0.979167	0.923077	0.0560897
1-Heptanol, 2-propyl-	0.00736294	53	1	1	0
Bicyclo[3.1.0]hex-2-ene, 4-methylene-1-(1-methylethyl)-	0.00726383	54	0.875	0.961538	0.0865385
Octadecane	0.00717953	55	1	1	0
d-Menthol	0.00616254	56	1	1	0
2-Octen-1-ol, (E)-	0.00601514	57	1	1	0
(1R)-2,6,6-Trimethylbicyclo[3.1.1]hept-2-ene	0.0059959	58	1	1	0
Benzene, 1,3-dimethyl-	0.00524807	59	0.958333	0.807692	0.150641
Diethylene glycol monododecyl ether	0.00477757	60	0.770833	0.961538	0.190705
o-Xylene	0.00441311	61	1	1	0
Diisopropylethylamine	0.00203217	62	0.979167	0.961538	0.0176282
2-Dodecene, (Z)-	0.0019946	63	1	0.961538	0.0384615
Octadecane, 6-methyl-	0.00178057	64	1	1	0
Dodecane, 2,6,11-trimethyl-	0.00146923	65	1	1	0
2-Propyl-1-pentanol	0.00139426	66	1	1	0
Oxalic acid, 2-ethylhexyl hexyl ester	0.00135497	67	0.979167	1	0.0208333
Dichloroacetic acid, 4-pentadecyl ester	0.00130524	68	1	1	0
Decane	0.00102231	69	1	1	0
1-Decanol	0.00093223	70	1	1	0
10-Methylnonadecane	0.000927046	71	1	1	0
Glycerol 1,2-diacetate	0.000909312	72	1	1	0
Unidentified compound	0.000880839	73	1	1	0
Camphene	0.000853849	74	1	0.961538	0.0384615
1-Tridecene	0.000743435	75	1	1	0
Octane, 2,7-dimethyl-	0.00072263	76	1	0.961538	0.0384615
Unidentified compound	0.000488452	77	1	0.961538	0.0384615
2-Decenal, (E)-	0.000320219	78	0.979167	1	0.0208333
Unidentified compound	0.000282319	79	1	1	0
D-Limonene	0.000120515	80	0.979167	0.961538	0.0176282
Supplementary Table 7 – Compounds identified with SHAP in the breast area with GC column 2 with their respective Shapley value, corresponding SHAP feature rank, and the fraction of occurrence before and after surgery with their maximum absolute difference between both states.

## Sheet: Supplementary Table S8
Compound_name	feature_importance_vals	rank_feature	before surgery	after surgery	max abs diff
Benzyl chloride	0.838012	1	0.272727	0.466667	0.193939
Hexanal, 2-ethyl-	0.632905	2	0.136364	0.4	0.263636
Undecanoic acid, phenylmethyl ester	0.57962	3	0	0.333333	0.333333
1-Propanol, 2,2''-oxybis-_number2	0.545414	4	0.318182	1	0.681818
7-Octen-2-ol, 2,6-dimethyl-	0.400054	5	0.5	0.666667	0.166667
1-Methoxy-2-propyl acetate	0.320384	6	0.681818	0.933333	0.251515
Isobutyl acetate	0.289338	7	0.227273	0.733333	0.506061
Oxalic acid, 2-ethylhexyl hexyl ester	0.212795	8	0.545455	0.866667	0.321212
Heptane, 1-chloro-	0.178995	9	0.5	0.866667	0.366667
1-Dodecanol, 2-hexyl-	0.0697924	10	0.818182	1	0.181818
Hexanenitrile	0.0613142	11	0.272727	0.733333	0.460606
Furan, 2-pentyl-	0.0487914	12	0.818182	0.933333	0.115152
Octane, 1-chloro-	0.0466491	13	0.818182	0.866667	0.0484848
1-Pentanol	0.0431964	14	0.727273	0.933333	0.206061
Benzene, 1-ethyl-3-methyl-	0.0423147	15	0.818182	0.866667	0.0484848
Glycolaldehyde dimethyl acetal	0.039185	16	0.5	0.733333	0.233333
Heptane	0.0362228	17	0.954545	0.933333	0.0212121
1-Propanol, 2,2''-oxybis-	0.0333341	18	1	1	0
1H-Pyrrole, 3-methyl-	0.0194162	19	0.636364	0.6	0.0363636
Unidentified compound	0.00753365	20	1	1	0
Supplementary Table 8– Compounds identified with SHAP in the breast area with GC column 1 with their respective Shapley value, their corresponding SHAP feature rank, and their fraction of occurrence before and after surgery with their corresponding maximum absolute difference between both states.

## Sheet: Supplementary Table S9
Compound_name	feature_importance_vals	rank_feature	after surgery	before surgery	max abs diff
Butane, 2-azido-2,3,3-trimethyl-	0.414277	1	0.607143	0.25	0.357143
Methyl Alcohol	0.381159	2	0.428571	0.75	0.321429
Benzenepropanol, .alpha.,.alpha.-dimethyl-	0.357533	3	0.214286	0.392857	0.178571
7-Tetradecene	0.339633	4	0.785714	0.642857	0.142857
Hexanal, 2-ethyl-	0.320495	5	0.464286	0.821429	0.357143
Furan, 2-pentyl-	0.281253	6	0.535714	0.232143	0.303571
1-Undecene, 8-methyl-	0.269508	7	0.321429	0.767857	0.446429
Benzyl alcohol	0.264864	8	0.428571	0.142857	0.285714
Camphene	0.24195	9	0.678571	0.696429	0.0178571
5-Hepten-2-one, 6-methyl-	0.237902	10	0.785714	0.607143	0.178571
Pentadecane, 2,6,10,14-tetramethyl-	0.219339	11	0.642857	0.928571	0.285714
Dodecane, 1-chloro-	0.214076	12	0.642857	0.464286	0.178571
Cyclohexanol, 2-(1,1-dimethylethyl)-	0.195626	13	0.0357143	0.375	0.339286
Unidentified compound	0.184787	14	0.535714	0.446429	0.0892857
Unidentified compound	0.170959	15	0.535714	0.875	0.339286
Menthol	0.169106	16	0.142857	0.339286	0.196429
Benzyl alcohol	0.167836	17	0.428571	0.142857	0.285714
Ethylbenzene	0.163609	18	0.285714	0.142857	0.142857
2-Propyl-1-pentanol	0.157132	19	0.5	0.910714	0.410714
5-Nonanone	0.155636	20	0.0714286	0.303571	0.232143
1-Undecanol	0.154644	21	0.142857	0.321429	0.178571
Dodecanoic acid, 1-methylethyl ester	0.151481	22	0.571429	0.5	0.0714286
1,2-Oxathiane, 6-dodecyl-, 2,2-dioxide	0.148809	23	0.75	0.767857	0.0178571
Heptanal	0.143262	24	0.107143	0.142857	0.0357143
Acetic acid, 2-ethylhexyl ester	0.141576	25	0.107143	0.410714	0.303571
1-Propanol, 2,2''-oxybis-	0.140965	26	0.392857	0.25	0.142857
Propanoic acid, 2,2-dimethyl-	0.138964	27	0.214286	0.0178571	0.196429
1,2-Ethanediol	0.136347	28	0.0714286	0.303571	0.232143
6-Tridecanol, 3,9-diethyl-	0.133201	29	0.392857	0.375	0.0178571
2-Propenoic acid, tridecyl ester	0.130504	30	0.321429	0.642857	0.321429
Unidentified compound	0.126476	31	0.428571	0.642857	0.214286
Cyclohexane, (2-methylpropyl)-	0.117929	32	0.321429	0.178571	0.142857
Benzene, 1-ethyl-3-methyl-	0.113915	33	0.285714	0.0357143	0.25
Ethanol, 2-phenoxy-	0.113053	34	0.321429	0.142857	0.178571
6-Dodecene, (E)-	0.111906	35	0.321429	0.607143	0.285714
Unidentified compound	0.108634	36	0.821429	0.75	0.0714286
Unidentified compound	0.10013	37	0.392857	0.553571	0.160714
Di-epi-.alpha.-cedrene	0.0980868	38	0.75	0.821429	0.0714286
1-Nonanol	0.0959552	39	0.892857	0.767857	0.125
1,8-Nonadiene, 2,7-dimethyl-5-(1-methylethenyl)-	0.0941347	40	0.464286	0.517857	0.0535714
3-Methylcyclopentyl acetate	0.0938688	41	0.25	0.160714	0.0892857
4-tert-Butylcyclohexyl acetate	0.091752	42	0.142857	0.321429	0.178571
Dodecanal	0.0894304	43	0.25	0.232143	0.0178571
.alpha.-Pinene	0.0860932	44	0.107143	0.321429	0.214286
9-Oxabicyclo[3.3.1]nonan-2-one, 3-methyl-6-(tetrahydro-2H-2-pyranyloxy)-	0.0844916	45	0.0714286	0.214286	0.142857
Benzene, tert-butyl-	0.084385	46	0.464286	0.375	0.0892857
Butanoic acid, pentyl ester	0.0840489	47	0.142857	0.0357143	0.107143
2-Undecenal	0.0828364	48	0.0357143	0.25	0.214286
Unidentified compound	0.0816076	49	0	0.107143	0.107143
Unidentified compound	0.0815962	50	0.214286	0.464286	0.25
1-Phenoxypropan-2-ol	0.0810205	51	0.321429	0.160714	0.160714
Ethanol, 2-(tetradecyloxy)-	0.080496	52	0.357143	0.535714	0.178571
Isopropyl palmitate	0.0801466	53	0.25	0.107143	0.142857
Dodecane, 1-methoxy-	0.0801048	54	0.357143	0.410714	0.0535714
5,9-Undecadien-2-one, 6,10-dimethyl-, (Z)-	0.0782836	55	0.75	0.696429	0.0535714
Dodecanal	0.0768116	56	0.821429	0.75	0.0714286
1-Heptanol, 2-propyl-	0.0734359	57	0.75	0.964286	0.214286
6-Nonenal, (E)-	0.0709046	58	0.0714286	0.214286	0.142857
Cyclopropane, (3-chloropropyl)methylene-	0.070785	59	0.5	0.517857	0.0178571
l-Valine, N-(3-methyl-1-oxobutyl)-, methyl ester	0.0693148	60	0.107143	0	0.107143
.beta.-Ocimene	0.0680343	61	0.357143	0.107143	0.25
Propane, 2-ethoxy-2-methyl-	0.0656087	62	0.178571	0.0178571	0.160714
4-Undecene, 8-methyl-, (Z)-	0.0646215	63	0.642857	0.767857	0.125
Eucalyptol	0.0634806	64	0.642857	0.535714	0.107143
Heptane	0.062412	65	0.964286	0.910714	0.0535714
1,2-Octanediol	0.0606945	66	0.0357143	0.321429	0.285714
3-Carene	0.0599155	67	0.857143	0.821429	0.0357143
Pyridine, 3-ethenyl-	0.0575473	68	0.214286	0.107143	0.107143
1-Decanol	0.0572565	69	0.75	0.660714	0.0892857
1-Tetradecanol	0.0535803	70	0.678571	0.678571	0
2-Nonenal, (E)-	0.0525742	71	0.214286	0.357143	0.142857
Unidentified compound	0.0501861	72	0.785714	0.767857	0.0178571
2,4-Dimethyl-1-heptene	0.0496859	73	0.964286	0.928571	0.0357143
Octane, 1-chloro-	0.0493899	74	0.75	0.857143	0.107143
Cyclohexanol, 1-methyl-4-(1-methylethenyl)-	0.0483372	75	0.142857	0.125	0.0178571
13-Methyltetradecanal	0.0473474	76	0.0714286	0.214286	0.142857
2,6-Octadienal, 3,7-dimethyl-, (Z)-	0.045539	77	0.214286	0.0714286	0.142857
o-tert-Butyl cyclohexyl acetate 2	0.045236	78	0.714286	0.696429	0.0178571
o-Xylene	0.0449572	79	0.25	0.125	0.125
Cyclohexanone, 5-methyl-2-(1-methylethyl)-, cis-	0.0433036	80	0.214286	0.0357143	0.178571
Benzene, (1-butylhexyl)-	0.0428003	81	0.178571	0.125	0.0535714
n-Hexane	0.042251	82	0.5	0.339286	0.160714
Ethanone, 1-[4-(1,1-dimethylethyl)phenyl]-	0.0409176	83	0.142857	0	0.142857
Pentanal	0.0403565	84	0.0714286	0.125	0.0535714
3-Octanol, 3,6-dimethyl-	0.0401035	85	0.392857	0.25	0.142857
3-Hexanone, 5-methyl-	0.0400401	86	0.142857	0.232143	0.0892857
Acetic acid, butyl ester	0.037648	87	0.214286	0.178571	0.0357143
Lilial	0.035019	88	0.107143	0	0.107143
Azulene, 1,2,3,5,6,7,8,8a-octahydro-1,4-dimethyl-7-(1-methylethenyl)-, [1S-(1.alpha.,7.alpha.,8a.beta.)]-	0.0331742	89	0.0714286	0.178571	0.107143
Toluene	0.0308291	90	0.357143	0.589286	0.232143
Octane, 2,7-dimethyl-	0.0296232	91	0.857143	0.821429	0.0357143
Benzene, (1-propyloctyl)-	0.0295324	92	0	0.178571	0.178571
1,3-Dioxan-5-ol, 4,4,5-trimethyl-	0.0290452	93	0	0.0892857	0.0892857
Oxalic acid, 2-ethylhexyl hexyl ester	0.0290308	94	0.964286	1	0.0357143
2-Butanone, 1-(1,3-benzodioxol-5-yl)-	0.02777	95	0.107143	0	0.107143
Dichloroacetic acid, 4-pentadecyl ester	0.0272692	96	0.214286	0.482143	0.267857
Camphor	0.0268766	97	0.0357143	0.142857	0.107143
Acetic acid, 2-acetoxymethyl-1,2,3-trimethylbutyl ester	0.0267666	98	0.214286	0.142857	0.0714286
Ethanol	0.025889	99	0	0.142857	0.142857
n-Tridecan-1-ol	0.0256497	100	1	0.964286	0.0357143
Propylene Glycol	0.0254768	101	0.142857	0	0.142857
(1R)-2,6,6-Trimethylbicyclo[3.1.1]hept-2-ene	0.0252358	102	0.964286	0.910714	0.0535714
Cyclohexanemethanol, 4-(1-methylethyl)-, cis-	0.0248496	103	0	0.0714286	0.0714286
cis-.beta.-Farnesene	0.0243782	104	0.0714286	0.160714	0.0892857
1-Undecene, 9-methyl-	0.0241927	105	0.928571	0.964286	0.0357143
.alpha.-Ionone	0.0241422	106	0	0.0892857	0.0892857
Benzene, (1-pentylheptyl)-	0.0238115	107	0	0.0714286	0.0714286
Nonane, 5-(2-methylpropyl)-	0.0236161	108	0.964286	0.982143	0.0178571
Cyclohexene, 1-methyl-4-(1-methylethyl)-, (R)-	0.0232708	109	0.178571	0.142857	0.0357143
Cyclohexane, (4-methylpentyl)-	0.023187	110	0	0.142857	0.142857
Isopropyl Alcohol	0.0215368	111	0.142857	0.0357143	0.107143
l-Pantoyl lactone	0.0213313	112	0.285714	0.482143	0.196429
Decane, 1,1''-oxybis-	0.0210682	113	0.892857	0.982143	0.0892857
1-Dodecanol, 2-hexyl-	0.0198999	114	1	0.982143	0.0178571
Propanoic acid, 2,2-dimethyl-, hydrazide	0.0192257	115	0.357143	0.196429	0.160714
Benzaldehyde, 2,4-dichloro-	0.0188526	116	0	0.0714286	0.0714286
Benzene, 1,3-dimethyl-	0.0187641	117	0.142857	0.0357143	0.107143
Tridecanoic acid	0.0184541	118	0.0357143	0.0178571	0.0178571
Octadecane	0.0182893	119	0	0.196429	0.196429
Thiophene, tetrahydro-2-methyl-	0.0175087	120	1	0.964286	0.0357143
Bicyclo[3.1.1]hept-3-en-2-one, 4,6,6-trimethyl-	0.0161265	121	0.0357143	0	0.0357143
1-Propanol, 2,2''-oxybis-_number2	0.0153056	122	0	0.107143	0.107143
Unidentified compound	0.0151313	123	1	0.982143	0.0178571
Glycerol 1,2-diacetate	0.0140769	124	0.142857	0.0178571	0.125
3-((1S,5S,6R)-2,6-Dimethylbicyclo[3.1.1]hept-2-en-6-yl)propanal	0.013251	125	0	0.0892857	0.0892857
Carotol	0.0124985	126	0	0.107143	0.107143
Benzene, 1,3-dichloro-	0.0121674	127	0.178571	0.142857	0.0357143
Naphthalene, decahydro-, trans-	0.0120752	128	0.0357143	0.160714	0.125
Octane	0.0119009	129	0.964286	0.964286	0
Benzene, (1-ethylnonyl)-	0.0115325	130	0.0357143	0.0714286	0.0357143
Pentadecanal-	0.0113973	131	0	0.125	0.125
Eicosane	0.0113698	132	0.0357143	0.0178571	0.0178571
2-Buten-1-ol, 2-ethyl-4-(2,2,3-trimethyl-3-cyclopenten-1-yl)-	0.0106458	133	0.142857	0.196429	0.0535714
2-Propanol, 1-(2-methoxypropoxy)-	0.0100933	134	0.0357143	0	0.0357143
6-Nitrohexan-2-ol	0.00969546	135	0	0.125	0.125
2,5-Cyclohexadiene-1,4-dione, 2,6-bis(1,1-dimethylethyl)-	0.00964267	136	0	0.0714286	0.0714286
Decane, 3,6-dimethyl-	0.00932701	137	1	1	0
Isopinocarveol	0.0092915	138	0	0.0892857	0.0892857
3-Penten-2-one, 4-(2,6,6-trimethyl-2-cyclohexen-1-yl)-	0.00841989	139	0.321429	0.428571	0.107143
Undecanal, 2-methyl-	0.00808556	140	0.0357143	0	0.0357143
2-n-Octylfuran	0.00765018	141	0.107143	0	0.107143
Cyclohexanone	0.0074945	142	0.0357143	0	0.0357143
16-Hexadecanoyl hydrazide	0.00742472	143	1	1	0
Tetradecane	0.00633778	144	1	1	0
Nonane, 5-(1-methylpropyl)-	0.00600056	145	1	1	0
Tridecane	0.00589962	146	1	1	0
Unidentified compound	0.00530683	147	0	0.0535714	0.0535714
Cyclopentane, 1-ethyl-2-methyl-, cis-	0.00516416	148	0.0357143	0	0.0357143
Unidentified compound	0.00474597	149	0.964286	1	0.0357143
Bicyclo[2.2.2]oct-7-en-2-one, 5-methylene-	0.00463869	150	0.857143	0.714286	0.142857
Cyclohexanone	0.00450216	151	0.0357143	0	0.0357143
Unidentified compound	0.00440878	152	0.0357143	0.142857	0.107143
Heptylcyclohexane	0.00429913	153	0.0714286	0.0535714	0.0178571
Unidentified compound	0.00377529	154	0.785714	0.928571	0.142857
Cyclododecanol	0.00359247	155	0	0.0714286	0.0714286
Decane, 4-methyl-	0.00347716	156	1	1	0
Furan, 2,3-dihydro-	0.00344857	157	0	0.0535714	0.0535714
p-Xylene	0.00318498	158	0.0714286	0.0178571	0.0535714
Unidentified compound	0.00313696	159	1	1	0
Butanoic acid, 3-chloro-	0.00298798	160	1	1	0
Dodecane, 2,6,11-trimethyl-	0.0026209	161	1	1	0
Undecane	0.00226045	162	1	1	0
2,6,10-Trimethyltridecane	0.00209504	163	1	1	0
Unidentified compound	0.00202354	164	0.964286	0.982143	0.0178571
10-Amino-10,11-dihydro-5-acetyldibenz[b,f]azepine	0.00193651	165	1	1	0
Octadecane, 6-methyl-	0.00170971	166	1	1	0
Decane	0.00167795	167	1	1	0
Propanoic acid, 3-hydroxy-, hydrazide	0.0015284	168	1	1	0
1-Tridecene	0.00139835	169	1	0.982143	0.0178571
Lincomycin	0.00136283	170	1	1	0
2-Propenoic acid, 5-methylene-6-heptenyl ester	0.00128619	171	0.428571	0.482143	0.0535714
Bicyclo[2.2.1]heptan-2-one, 1,7,7-trimethyl-, (1S)-	0.000900012	172	0.892857	0.857143	0.0357143
Cyclopentane, 1-pentyl-2-propyl-	0.00086346	173	1	0.982143	0.0178571
Dodecyl octyl ether	0.000717926	174	1	1	0
10-Methylnonadecane	9.54585e-05	175	1	1	0
Supplementary Table 9- Compounds identified with SHAP in the hand area with GC column 2 with their respective Shapley value, corresponding SHAP feature rank, and the fraction of occurrence before and after surgery with their maximum absolute difference between both states.

## Sheet: Supplementary Table S10
Compound_name	feature_importance_vals	rank_feature	before surgery	after surgery	max abs diff
Unidentified compound	0.0327952	1	0.0555556	0.4	0.344444
Phenol	0.0301333	2	0.833333	0.2	0.633333
1-Dodecanol	0.0235543	3	0.166667	0.4	0.233333
Unidentified compound	0.0218077	4	0.611111	0.266667	0.344444
Unidentified compound	0.0215865	5	0.777778	0.6	0.177778
Octanal	0.0208304	6	0.722222	0.466667	0.255556
Unidentified compound	0.0204695	7	0.833333	0.266667	0.566667
1-Nonanol	0.0203323	8	0.944444	0.533333	0.411111
Eucalyptol	0.0194413	9	0.444444	1	0.555556
o-tert-Butyl cyclohexyl acetate 2	0.0176275	10	0.277778	0.733333	0.455556
3-Octanol, 3,6-dimethyl-	0.0171558	11	0.333333	0.6	0.266667
1-Tetradecene	0.0168038	12	0.166667	0.466667	0.3
l-Leucine, n-pentadecafluorooctanoyl-, octyl ester	0.0167563	13	0.333333	0.266667	0.0666667
3-Octanol, 3,7-dimethyl-	0.0162739	14	0.333333	0	0.333333
.beta.-Pinene	0.0161287	15	0.444444	0.666667	0.222222
Nonane, 1-chloro-	0.0156748	16	0.777778	0.533333	0.244444
Cyclopentane, 3-hexyl-1,1-dimethyl-	0.0151987	17	0.666667	0.4	0.266667
1-Undecene, 8-methyl-	0.0148728	18	0.5	0.8	0.3
Unidentified compound	0.0142925	19	0.833333	0.6	0.233333
Isobornyl acetate	0.0138944	20	0.333333	0.133333	0.2
2,5-Octanedione	0.0127594	21	0.833333	0.533333	0.3
Cyclopropane, (3-chloropropyl)methylene-	0.0119817	22	0.833333	0.666667	0.166667
7-Tetradecene	0.0119495	23	0.777778	0.6	0.177778
.beta.-Myrcene	0.0118987	24	0.5	0.733333	0.233333
Phenol, 2,6-dichloro-	0.0113471	25	0.444444	0.133333	0.311111
Benzene, tert-butyl-	0.0112243	26	0.222222	0.6	0.377778
2-Propanol, 1-butoxy-	0.0112006	27	0.722222	0.333333	0.388889
3-Nonanone	0.0104626	28	0.833333	0.533333	0.3
Acetic acid, 2-ethylhexyl ester	0.0098261	29	0.277778	0.133333	0.144444
4H-Inden-4-one, 1,2,3,5,6,7-hexahydro-1,1,2,3,3-pentamethyl-	0.00974489	30	0	0.266667	0.266667
1,7-Octanediol, 3,7-dimethyl-	0.00941529	31	0.444444	0	0.444444
1,3-Dioxan-5-ol, 4,4,5-trimethyl-	0.00916279	32	0.333333	0.0666667	0.266667
4-tert-Butylcyclohexyl acetate	0.00850702	33	0	0.266667	0.266667
m-Aminophenylacetylene	0.00813166	34	0.333333	0	0.333333
9-Oxabicyclo[3.3.1]nonan-2-one, 3-methyl-6-(tetrahydro-2H-2-pyranyloxy)-	0.008109	35	0.0555556	0.466667	0.411111
Benzene, 1,2,4-trimethyl-	0.00748058	36	0.5	0.266667	0.233333
Pentanal	0.00728763	37	0.944444	0.866667	0.0777778
2-Propyl-1-pentanol	0.00725646	38	0.722222	0.733333	0.0111111
2-Isopropenyl-5-methylhex-4-enal	0.00703752	39	0.166667	0	0.166667
n-Hexane	0.00682228	40	0.777778	0.666667	0.111111
4-Undecene, 8-methyl-, (Z)-	0.00626526	41	0.722222	0.933333	0.211111
Cyclohexanone	0.00619385	42	0.944444	0.8	0.144444
2,6-Dichloroacetophenone	0.0056539	43	0.166667	0.133333	0.0333333
3-Hexanone, 5-methyl-	0.00516902	44	0.277778	0.0666667	0.211111
Ethanol, 2-(dodecyloxy)-	0.00499753	45	0.222222	0.133333	0.0888889
2,5-Furandione, dihydro-3-methyl-	0.0048406	46	0.0555556	0.133333	0.0777778
Isopropyl myristate	0.00445546	47	0.166667	0	0.166667
2-Propenoic acid, tridecyl ester	0.00441495	48	0.722222	0.866667	0.144444
Cyclopentaneacetic acid, 3-oxo-2-pentyl-, methyl ester	0.00430394	49	0.111111	0	0.111111
Undecanoic acid	0.00404532	50	0.111111	0	0.111111
Piperonal	0.00390016	51	0.111111	0	0.111111
Acetic acid, phenylmethyl ester	0.00368143	52	0	0.133333	0.133333
Cyclohexanol, 2-(1,1-dimethylethyl)-	0.00347476	53	0	0.2	0.2
o-tert-Butyl cyclohexyl acetate 1	0.00337838	54	0	0.2	0.2
3-Decene, 2,2-dimethyl-, (E)-	0.00335207	55	0.111111	0	0.111111
Acetic acid	0.00308481	56	0.833333	0.866667	0.0333333
6-Methyl-3,5-heptadiene-2-one	0.00297127	57	0.111111	0	0.111111
2-Decanone	0.00284391	58	0.277778	0.0666667	0.211111
.gamma.-Terpinene	0.00275647	59	0.166667	0	0.166667
Mesitylene	0.00275079	60	0.0555556	0.2	0.144444
Bicyclo[2.2.1]heptane, 2,2-dimethyl-3-methylene-, (1R)-	0.00271595	61	0.166667	0	0.166667
Isobutyl acetate	0.00247721	62	0.166667	0	0.166667
1-Undecene, 9-methyl-	0.00220193	63	0.944444	1	0.0555556
2-Propanone, 1-methoxy-	0.00192777	64	1	0.933333	0.0666667
Benzene, 1,3-dimethyl-	0.00133699	65	0.833333	0.933333	0.1
9-Octadecenoic acid (Z)-, hexyl ester	0.000820558	66	0.888889	0.933333	0.0444444
Unidentified compound	0.000542493	67	1	1	0
Decane	0.000342941	68	1	1	0
1,3-Dimethylbutyl butyrate	0.000284256	69	1	1	0
Heptane	0.00026989	70	1	1	0
16-Hexadecanoyl hydrazide	0.000268062	71	1	1	0
1,3-Dimethylbutyl butyrate	0.000230724	72	1	1	0
Nonane, 5-(1-methylpropyl)-	0.00019878	73	1	1	0
Tetradecane	0.000195892	74	1	1	0
Butanal, 2-ethyl-	0.000124405	75	1	1	0
Decane, 4-methyl-	9.86504e-05	76	1	1	0
Unidentified compound	9.65702e-05	77	1	1	0
2-Octenal, (E)-	9.65472e-05	78	1	1	0
2-Dodecene, (Z)-	9.39291e-05	79	1	1	0
Undecane	5.67206e-05	80	1	1	0
Supplementary Table 10 – Compounds identified with SHAP in the hand area with GC column 1 with their respective Shapley value, corresponding SHAP feature rank, and the fraction of occurrence before and after surgery with their maximum absolute difference between both states.
